# Supplementary material for: Molecular Epidemiology and Evolutionary Analysis of Avian Influenza A(H5) Viruses Circulating in Egypt, 2019–2021
Source: Viruses. 2022 Aug 11;14(8):1758. doi: 10.3390/v14081758 (PMC9415572; doi:10.3390/v14081758)
Supplement: Supplementary file 1 [file viruses-14-01758-s001.zip]

Archive with 1 entries (1 files):
- viruses-1852866-supplementary.pdf
